# Supplementary material for: Family Members’ Experiences of Long-Term Home Care for Older Adults Provided by Live-In Migrant Caregivers: A Meta-Synthesis of Qualitative Studies
Source: Healthcare (Basel). 2026 Feb 13;14(4):483. doi: 10.3390/healthcare14040483 (PMC12940384; doi:10.3390/healthcare14040483)
Supplement: Supplementary file 1 [file healthcare-14-00483-s001.zip]

Archive with 1 entries (1 files):
- healthcare-4083240-supplementary.pdf
